# Supplementary material for: Correlation of Genetic Variants and the Incidence, Prevalence and Mortality Rates of Acute Lymphoblastic Leukemia
Source: J Pers Med. 2022 Feb 28;12(3):370. doi: 10.3390/jpm12030370 (PMC8954641; doi:10.3390/jpm12030370)
Supplement: Supplementary file 1 [file jpm-12-00370-s001.zip]

Archive with 1 entries (1 files):
- jpm-1520760-supplementary.pdf
